# Supplementary material for: Mycotoxin Contamination in Smallholder Maize Production: Farmers’ Perceptions, Control Practices, and Influencing Factors in South Africa
Source: Toxins (Basel). 2026 Jun 30;18(7):289. doi: 10.3390/toxins18070289 (PMC13417403; doi:10.3390/toxins18070289)
Supplement: Supplementary file 1 [file toxins-18-00289-s001.zip]

Archive with 1 entries (1 files):
- toxins-4351859-supplementary.pdf
